# Supplementary material for: Assessing the economic impact of climate change in the small-scale aquaculture industry of Ghana, West Africa
Source: AAS Open Res. 2019 Oct 17;1:26. Originally published 2018 Nov 1. [Version 2] doi: 10.12688/aasopenres.12911.2 (PMC7391010; doi:10.12688/aasopenres.12911.2)
Supplement: Supplementary file 2 [file aasopenres-1-14095-s0001.tgz]

Archive with 1 entries (1 files):
- edb6432b-a0f5-488e-8460-67d6c1990023_Questionnaire_2.docx
