# Supplementary material for: Assessing the economic impact of climate change in the small-scale aquaculture industry of Ghana, West Africa
Source: AAS Open Res. 2019 Oct 17;1:26. Originally published 2018 Nov 1. [Version 2] doi: 10.12688/aasopenres.12911.2 (PMC7391010; doi:10.12688/aasopenres.12911.2)
Supplement: Supplementary file 5 [file aasopenres-1-14095-s0004.tgz]

Archive with 1 entries (1 files):
- ee8d16d7-fb9c-4b2c-b6b4-c5f78c989ce2_Supplementary_Table_3.docx
